# Supplementary material for: A Model Eumelanin from 5,6-Dihydroxyindole-2-Carboxybutanamide Combining Remarkable Antioxidant and Photoprotective Properties with a Favourable Solubility Profile for Dermo-Cosmetic Applications
Source: Int J Mol Sci. 2023 Feb 20;24(4):4241. doi: 10.3390/ijms24044241 (PMC9961549; doi:10.3390/ijms24044241)
Supplement: Supplementary file 1 [file ijms-24-04241-s001.zip]

Archive with 1 entries (1 files):
- ijms-2206723-supplementary.pdf
